# Supplementary material for: Ancient Loss of Catalytic Selenocysteine Spurred Convergent Adaptation in a Mammalian Oxidoreductase
Source: Genome Biol Evol. 2024 Mar 6;16(3):evae041. doi: 10.1093/gbe/evae041 (PMC10958145; doi:10.1093/gbe/evae041)
Supplement: evae041_Supplementary_Data [file evae041_supplementary_data.zip]

Archive with 2 entries (2 files):
- Supplementary_data.tar
- GBE_edited_supp_Rees.docx
